# Supplementary material for: Companion: A Pilot Randomized Clinical Trial to Test an Integrated Two-Way Communication and Near-Real-Time Sensing System for Detecting and Modifying Daily Inactivity among Adults >60 Years—Design and Protocol
Source: Sensors (Basel). 2023 Feb 16;23(4):2221. doi: 10.3390/s23042221 (PMC9965440; doi:10.3390/s23042221)
Supplement: Supplementary file 1 [file sensors-23-02221-s001.zip]

Archive with 2 entries (2 files):
- Companion Protocol Document.pdf
- Supplemental Table S1.pdf
